# Supplementary material for: Tetraketide α-pyrone reductases in sporopollenin synthesis pathway in Gerbera hybrida: diversification of the minor function
Source: Hortic Res. 2021 Oct 1;8:207. doi: 10.1038/s41438-021-00642-8 (PMC8484347; doi:10.1038/s41438-021-00642-8)
Supplement: Supplementary file 3 — Data Set 1 [file 41438_2021_642_MOESM3_ESM.txt]

LOCUS       GTKPR1                   993 bp    mRNA    linear   PLN 29-MAR-2021
DEFINITION  Gerbera tetraketide alpha-pyrone reductase 1.
ACCESSION   GTKPR1
VERSION
KEYWORDS    .
SOURCE      Gerbera hybrid cultivar (Gerbera hybrida)
  ORGANISM  Gerbera hybrid cultivar
            Eukaryota; Viridiplantae; Streptophyta; Embryophyta; Tracheophyta;
            Spermatophyta; Magnoliopsida; eudicotyledons; Gunneridae;
            Pentapetalae; asterids; campanulids; Asterales; Asteraceae;
            Mutisioideae; Mutisieae; Gerbera.
REFERENCE   1  (bases 1 to 993)
  AUTHORS   Zhu,L., Zhang,T. and Teeri,T.H.
  TITLE     Tetraketide alpha-pyrone reductases in sporopollenin synthesis
            pathway in Gerbera hybrida: Diversification of the minor function
  JOURNAL   unpublished
REFERENCE   2  (bases 1 to 993)
  AUTHORS   Zhu,L. and Teeri,T.H.
  TITLE     Direct Submission
  JOURNAL   Submitted (29-MAR-2021) Department of Agricultural Sciences,
            University of Helsinki, Latokartanonkaari 7 (P.O. Box 27),
            Helsinki, FIN-00014, Finland
COMMENT     Bankit Comment: ALT EMAIL:teemu.teeri@gmail.com
            Bankit Comment: TOTAL # OF SEQS:3
            
            ##Assembly-Data-START##
            Sequencing Technology :: Sanger dideoxy sequencing
            ##Assembly-Data-END##
FEATURES             Location/Qualifiers
     source          1..993
                     /organism="Gerbera hybrid cultivar"
                     /mol_type="mRNA"
                     /cultivar="Regina"
                     /db_xref="taxon:18101"
     CDS             1..993
                     /codon_start=1
                     /product="tetraketide alpha-pyrone reductase"
                     /translation="MDHIDEAPSKGKVCVTGASGFLASWLIKRLLLSGYHVIGTVRDP
                     GNETKVGHLWKLQGAKERLRLVKAQLTQEGSFDNAIMGCHGVFHTASPVLGRPTCDPK
                     GEILKPAVDGTLNVLRSCKKNPSLRRVVFTSSSSTIRARENIDPKIPLDESSWSSVEL
                     CEKLNMWYVLSKTMAEKAAWEFCNENGIDLVTVLPSFVVGPSLPPTLCSTASDVLGLL
                     QGETEKFNWHGRMGYVHIDDVALCHILVYENQQAQGRYLCNSSVLDNHQLASILKARY
                     PMLPIPNSFQHHDRPYYDFNTTKLKSLGYNFKSIEEMFHDCITSFVEQGHLSMP"
BASE COUNT      256 a    227 c    240 g    270 t
ORIGIN      
        1 atggaccata ttgatgaagc cccgtccaaa ggcaaggtgt gcgtaaccgg tgcatctggt
       61 tttctggcct cttggctcat caagcgactt ctgttatctg gttatcatgt gattggcact
      121 gttagagacc ctggaaacga gacgaaagta ggtcacttgt ggaagttgca aggggcgaag
      181 gagaggttgc gcctagtgaa ggcccaacta acacaggagg gaagcttcga caatgcaatc
      241 atggggtgtc acggtgtctt tcacactgct tcgcctgttc ttggacgacc tacttgtgat
      301 cctaaggggg agatcttgaa accggctgtt gatggaacgc taaacgtgct acgatcatgc
      361 aagaagaatc catcattgag acgggtggtt ttcacctcat cgtcttctac aatcagggca
      421 cgagaaaaca ttgaccccaa aatacctttg gacgagtcgt cttggagttc agttgaactg
      481 tgcgagaaac tcaacatgtg gtacgtcttg tcgaaaacca tggcagagaa ggccgcatgg
      541 gagttttgta atgaaaatgg gatcgatctc gtgaccgttc ttccctcgtt tgtggttggg
      601 cctagcctac ctcctacgtt atgttctacg gcctcagatg ttctgggttt gcttcaaggc
      661 gaaacagaaa agtttaattg gcacgggagg atgggatatg ttcacataga cgatgttgct
      721 ctttgtcaca tcttggttta tgaaaatcaa caagcccagg gacgttattt atgcaattca
      781 tctgtcctcg ataatcacca actcgcctcc atcctcaaag cacgttatcc catgctgccc
      841 attccaaaca gctttcaaca ccatgatcga ccctattatg actttaacac cacaaaactc
      901 aagagcttag ggtacaactt caagtccatt gaagagatgt ttcatgattg tatcacatct
      961 tttgtggagc aaggccatct ttctatgcct tag
//
LOCUS       GRED1                    963 bp    mRNA    linear   PLN 29-MAR-2021
DEFINITION  Gerbera reductase 1.
ACCESSION   GRED1
VERSION
KEYWORDS    .
SOURCE      Gerbera hybrid cultivar (Gerbera hybrida)
  ORGANISM  Gerbera hybrid cultivar
            Eukaryota; Viridiplantae; Streptophyta; Embryophyta; Tracheophyta;
            Spermatophyta; Magnoliopsida; eudicotyledons; Gunneridae;
            Pentapetalae; asterids; campanulids; Asterales; Asteraceae;
            Mutisioideae; Mutisieae; Gerbera.
REFERENCE   1  (bases 1 to 963)
  AUTHORS   Zhu,L., Zhang,T. and Teeri,T.H.
  TITLE     Tetraketide alpha-pyrone reductases in sporopollenin synthesis
            pathway in Gerbera hybrida: Diversification of the minor function
  JOURNAL   unpublished
REFERENCE   2  (bases 1 to 963)
  AUTHORS   Zhu,L. and Teeri,T.H.
  TITLE     Direct Submission
  JOURNAL   Submitted (29-MAR-2021) Department of Agricultural Sciences,
            University of Helsinki, Latokartanonkaari 7 (P.O. Box 27),
            Helsinki, FIN-00014, Finland
COMMENT     Bankit Comment: ALT EMAIL:teemu.teeri@gmail.com
            Bankit Comment: TOTAL # OF SEQS:3
            
            ##Assembly-Data-START##
            Sequencing Technology :: Sanger dideoxy sequencing
            ##Assembly-Data-END##
FEATURES             Location/Qualifiers
     source          1..963
                     /organism="Gerbera hybrid cultivar"
                     /mol_type="mRNA"
                     /cultivar="Regina"
                     /db_xref="taxon:18101"
     CDS             1..963
                     /codon_start=1
                     /product="tetraketide alpha-pyrone reductase"
                     /translation="MPEYCVTGGTGFIAAYLIKSLLEHGHTVRATVRDPENVEKIGYL
                     LELKGAKERLKLFKADLMVNGSFDQAVDGVDGVFHTASPVLVPYNDNIQETQVDPCIK
                     GTKNVLSSCKKAKSVKRVVLTSSSSSIRYRYDVQQVSPLNESHWSDTEYCKEYNLWYA
                     YAKTIAEKDAWRVAKESGINLVVVIPSFVVGPLLAPQPTSTLQMILNYVTGAVEEYPN
                     KTIGFVHIDDVVAAHILAMEEKAASGRLICSNTVAHLSEIIQMLKSKYPSYNYVNKCG
                     GEKGDDSPHSIDCSKILQLGLPPLKGIDQMFDDCIKSFQEKGFL"
BASE COUNT      308 a    197 c    230 g    228 t
ORIGIN      
        1 atgccggaat attgtgtgac tggaggcacc ggattcatag cggcttacct catcaaatcc
       61 ctactcgaac atggccatac cgttcgagcc accgtcagag atccagaaaa tgtggaaaag
      121 ataggatatt tgttggagct taaaggagcc aaagagagac taaagctttt caaggcagat
      181 ctcatggtca acggaagctt tgaccaggcg gtagatggtg tcgatggggt gttccacact
      241 gcgtctccgg tacttgtccc atacaacgac aatatacagg aaacacaagt tgatccatgc
      301 ataaagggca cgaagaatgt gttaagctca tgcaagaaag caaaaagtgt taaaagagta
      361 gtgctcacct catctagctc ttcgataaga taccgttatg acgtccaaca agtttctcct
      421 cttaatgaat ctcattggag cgataccgaa tactgcaaag aatacaacct ttggtacgca
      481 tacgcgaaga caatagcgga gaaagatgca tggagggtgg caaaggaaag cgggatcaat
      541 ttggttgtcg tgatcccttc ttttgtggtg ggcccgttgc tcgcacccca accaacaagt
      601 acacttcaaa tgatacttaa ctatgttaca ggggccgtag aagaatatcc aaataaaaca
      661 ataggatttg tgcacataga cgacgtggtg gccgctcata ttttagcaat ggaggaaaaa
      721 gcggcttcag ggagactcat atgttcaaac acagtggctc acttgtcaga gatcattcaa
      781 atgcttaaat caaaatatcc gtcttataat tatgtaaaca agtgtggtgg cgaaaaaggg
      841 gacgacagcc cgcatagcat agactgcagc aagatattac aactggggct tcctccattg
      901 aaagggatcg atcaaatgtt tgatgactgc ataaaaagct tccaagaaaa gggatttctg
      961 tga
//
LOCUS       GRED2                    963 bp    mRNA    linear   PLN 29-MAR-2021
DEFINITION  Gerbera reductase 2.
ACCESSION   GRED2
VERSION
KEYWORDS    .
SOURCE      Gerbera hybrid cultivar (Gerbera hybrida)
  ORGANISM  Gerbera hybrid cultivar
            Eukaryota; Viridiplantae; Streptophyta; Embryophyta; Tracheophyta;
            Spermatophyta; Magnoliopsida; eudicotyledons; Gunneridae;
            Pentapetalae; asterids; campanulids; Asterales; Asteraceae;
            Mutisioideae; Mutisieae; Gerbera.
REFERENCE   1  (bases 1 to 963)
  AUTHORS   Zhu,L., Zhang,T. and Teeri,T.H.
  TITLE     Tetraketide alpha-pyrone reductases in sporopollenin synthesis
            pathway in Gerbera hybrida: Diversification of the minor function
  JOURNAL   unpublished
REFERENCE   2  (bases 1 to 963)
  AUTHORS   Zhu,L. and Teeri,T.H.
  TITLE     Direct Submission
  JOURNAL   Submitted (29-MAR-2021) Department of Agricultural Sciences,
            University of Helsinki, Latokartanonkaari 7 (P.O. Box 27),
            Helsinki, FIN-00014, Finland
COMMENT     Bankit Comment: ALT EMAIL:teemu.teeri@gmail.com
            Bankit Comment: TOTAL # OF SEQS:3
            
            ##Assembly-Data-START##
            Sequencing Technology :: Sanger dideoxy sequencing
            ##Assembly-Data-END##
FEATURES             Location/Qualifiers
     source          1..963
                     /organism="Gerbera hybrid cultivar"
                     /mol_type="mRNA"
                     /cultivar="Regina"
                     /db_xref="taxon:18101"
     CDS             1..963
                     /codon_start=1
                     /product="tetraketide alpha-pyrone reductase"
                     /translation="MPEYCVTGGTGFIAAYLIKSLLDQGHTVRTTVRDPGNVEKVGYL
                     LELKGADERLKLFKADLMAEGSFDQAVDGVDGVFHTASPVVVNYDHNIQETLIDPAIK
                     GTMNVLSSCKKAMSVKRVVLTSSCSSIRYGYDVKPDSPLNESHWSDIEYCKEHNLWYA
                     YAKTIAEKDAWKVAKENGIDLVVVNPAYVVGPLLAPQPTSTLQMVLAYIIGAVEEYPN
                     TRIGFVHIDDVVAAHILAMKNKAASGRLICSNTVAHWSEVLQMLKSKYPSYKYVDKCS
                     SRKGDDSPHSMDSGKVLQLGLPPLKSIEQMFDDCIKSFQEKGFL"
BASE COUNT      287 a    203 c    256 g    217 t
ORIGIN      
        1 atgccggaat actgtgtcac cggcggcacc ggattcatag cagcttacct catcaaatcg
       61 ctgctagatc aaggccacac cgtgcgaacc accgtcagag atccaggaaa cgtggagaag
      121 gtaggatacc tgttggagct gaaaggggcc gatgagagac tgaagctttt caaggcggat
      181 ctgatggcgg aaggaagttt tgaccaggcg gtagacggtg tcgatggggt gttccacacg
      241 gcatctccag tagtggtgaa ctatgaccac aatatccagg aaacactaat cgatccggcc
      301 ataaagggca cgatgaatgt actaagttca tgcaagaaag caatgagtgt aaaaagggtc
      361 gtgctcacct cgtcctgctc ttcgataaga tacggttatg acgtcaaacc agattcccct
      421 cttaacgagt ctcactggag cgatatcgaa tactgcaaag aacacaatct ttggtatgca
      481 tacgcgaaga caatagcgga aaaagatgca tggaaggttg caaaggaaaa tggtatcgat
      541 ttagtcgttg tgaaccctgc gtacgtggtg ggcccgttgc tcgcacccca accaacaagt
      601 acacttcaga tggtacttgc ttatattata ggggcggtag aagaataccc aaatacaaga
      661 atagggttcg tgcacataga cgatgtggtg gccgctcata ttttagcaat gaagaacaaa
      721 gcggcttcgg ggagactcat atgttcgaac acagtggctc attggtcgga ggtcttgcaa
      781 atgcttaaat cgaaataccc gtcttataaa tatgtagaca agtgtagcag ccgaaagggg
      841 gacgatagcc cgcatagcat ggacagtggc aaggttttac aactagggct tcctccgttg
      901 aaatcgatcg agcaaatgtt tgatgattgc atcaaaagct tccaagaaaa gggatttttg
      961 tga
//
